# Supplementary material for: The Impact of Gender and Age Differences and Infectious Disease Symptoms on Psychological Distress in Quarantined Asymptomatic or Mildly Ill COVID-19 Patients in Japan
Source: Int J Environ Res Public Health. 2022 Jul 26;19(15):9083. doi: 10.3390/ijerph19159083 (PMC9332173; doi:10.3390/ijerph19159083)
Supplement: Supplementary file 1 [file ijerph-19-09083-s001.zip]

Archive with 1 entries (1 files):
- ijerph-1805843-supplementary.pdf
